# Supplementary material for: Metacommunity analyses show an increase in ecological specialisation throughout the Ediacaran period
Source: PLoS Biol. 2022 May 17;20(5):e3001289. doi: 10.1371/journal.pbio.3001289 (PMC9113585; doi:10.1371/journal.pbio.3001289)
Supplement: S1 Code — (TXT) [file pbio.3001289.s016.txt]

---
title: "RME Part II Project"
author: "R.Eden"
date: "19/02/2020"
output:
  output: rmdformats::material
  html_document:
    self_contained: no 
    keep_md: yes
  toc: true
  toc_float: true
  number_sections: true
  fig.width: 10
  fig.height: 6
---

```{r Cleaning up data, echo=FALSE}
data_raw<-read.csv("boag_data_r_2020.csv")
rownames(data_raw) <- data_raw[,1]
data_complete <- data_raw[,-1]
#Transposed dataset without categories 
data_complete_t <- t(data_complete[,6:129])
#Avalon datasets
data_Avalon <- data_complete[which((data_complete[,3]=='Avalon')),]
data_Avalon <- data_Avalon[, colSums(data_Avalon != 0) > 0]
data_Avalon_t <- t(data_Avalon[,6:28])
#Nama datasets
data_Nama <- data_complete[which((data_complete[,3]=='Nama')),]
data_Nama <- data_Nama[, colSums(data_Nama != 0) > 0]
data_Nama_t <- t(data_Nama[,6:28])
#White Sea datasets
data_WhiteSea <- data_complete[which((data_complete[,3]=='White Sea')),]
data_WhiteSea <- data_WhiteSea[, colSums(data_WhiteSea != 0) > 0]
data_WhiteSea_t <- t(data_WhiteSea[,6:77])
```

# Ordination Analysis {.tabset}

## Assemblage NMDS
```{r Assemblage NMDS, include=FALSE}
library(vegan)
#Selecting only Avalon, Nama and White Sea sites.
data_NMDS <- data_complete[which((data_complete[,3]=='Nama')|(data_complete[,3]=='White Sea')|(data_complete[,3]=='Avalon')),]
#Removing all the species which only occur in one location
data_NMDS <- data_NMDS[, colSums(data_NMDS != 0) > 1]
#NMDS analysis
NMDS <- metaMDS(data_NMDS[,6:70], k=3)
```
```{r Plot Assemblage NMDS, echo=FALSE, fig.ext='png'}
#Plotting
plot(NMDS, type='n', choices=c(1,2))
points(NMDS, display = "sites", cex = 0.5, pch=21,col="black")
text(NMDS, display = "sites", cex=0.3, col="red")
ordihull(NMDS,data_NMDS[,3],display = "sites",draw='polygon',col=2:20, alpha=80, label= TRUE )
```

## Lithology NMDS
```{r Lithology NMDS, warning=FALSE, include=FALSE, fig.ext='png'}
#Dataset
data_NMDS_Lithology <- data_complete[which((data_complete[,2]=='Ash')|(data_complete[,2]=='Coarse SST')|(data_complete[,2]=='Mixed Siltstn')|(data_complete[,2]=='Limestone')|(data_complete[,2]=='Shale/Mudstone')),]
data_NMDS_Lithology<- data_NMDS_Lithology[, colSums(data_NMDS_Lithology != 0) > 1]
#NMDS analysis
NMDS_Lithology <- metaMDS(data_NMDS_Lithology[,6:86], k=3)
```
```{r Plot Lithology NMDS, echo=FALSE, fig.ext='png'}
#Plotting
plot(NMDS_Lithology, type='n')
points(NMDS_Lithology, display = "sites", cex = 0.5, pch=21,col="black")
text(NMDS_Lithology, display = "sites", cex=0.3, col="red")
ordihull(NMDS_Lithology, data_NMDS_Lithology[,2],display = "sites", draw='polygon', col=2:20, alpha=80, label = TRUE)
```

## Time Index NMDS
```{r Time NMDS, warning=FALSE, include=FALSE, fig.ext='png'}
#Dataset
data_NMDS_TimeIndex <- data_complete[which((data_complete[,5]=='1')|(data_complete[,5]=='2')|(data_complete[,5]=='3')),]
data_NMDS_TimeIndex <- data_NMDS_TimeIndex[, colSums(data_NMDS_TimeIndex != 0) > 1]
#NMDS analysis
NMDS_TimeIndex <- metaMDS(data_NMDS_TimeIndex[,6:72], k=3)
```
```{r Plot Time NMDS, echo=FALSE, warning=FALSE}
#Plotting
plot(NMDS_TimeIndex, type='n')
points(NMDS_TimeIndex, display = "sites", cex = 0.5, pch=21,col="black")
text(NMDS_TimeIndex, display = "sites", cex=0.3, col="red")
ordihull(NMDS_TimeIndex, data_NMDS_TimeIndex[,5],display = "sites", draw='polygon', col=2:20, alpha=80, label = TRUE)
```

# Checkerboard analysis {.tabset}
Using EcoSimR.

## Total dataset 
```{r Checkr - Total, echo=FALSE, message=FALSE, warning=FALSE, fig.ext='png'}
library(EcoSimR)
c_score(data.matrix(data_complete_t))
v_ratio(data.matrix(data_complete_t))
checkr <- cooc_null_model(speciesData = data_complete_t,algo="sim9",suppressProg=TRUE, nReps = 10000)
plot(checkr, type='hist')
summary(checkr)
```

## Avalon
```{r Checkr - Avalon, echo=FALSE, fig.ext='png'}
#Avalon
c_score(data.matrix(data_Avalon_t))
v_ratio(data.matrix(data_Avalon_t))
checkr_Avalon <- cooc_null_model(speciesData = data_Avalon_t ,algo="sim9",suppressProg=TRUE,nReps = 10000)
plot(checkr_Avalon, type='hist')
summary(checkr_Avalon)
```

## White Sea
```{r Checkr - White Sea, echo=FALSE, fig.ext='png'}
c_score(data.matrix(data_WhiteSea_t))
v_ratio(data.matrix(data_WhiteSea_t))
checkr_WhiteSea <- cooc_null_model(speciesData = data_WhiteSea_t,algo="sim9",suppressProg=TRUE, nReps = 10000)
plot(checkr_WhiteSea, type='hist')
summary(checkr_WhiteSea)
```

## Nama
```{r Checkr - Nama, echo=FALSE, fig.ext='png'}
c_score(data.matrix(data_Nama_t))
v_ratio(data.matrix(data_Nama_t))
checkr_Nama <- cooc_null_model(speciesData = data_Nama_t,algo="sim9",suppressProg=TRUE, nReps = 10000)
plot(checkr_Nama, type='hist')
summary(checkr_Nama)
```

# Metacom analysis {.tabset}

## Total dataset {.tabset}

### Metacom structure
```{r Metacom Total, include=FALSE}
library(vegan)
library(metacom)

metacom_analysis_total <- Metacommunity(t(data_complete[,6:129]), scores = 1, method = "r1",turnoverMethod = "EMS", sims = 1000, order = TRUE, allowEmpty = FALSE, binary = TRUE, verbose = TRUE, seed = 1)
```
```{r Metacom Total Output, echo=FALSE}
metacom_analysis_total
```

### Site scores
```{r Total Site Scores, echo=FALSE, warning=FALSE}
#The site scores obtained from reciprocal averaging can be related to environmental variables
#Correlation of site scores with assemblage
data_raw2<-read.csv(file.choose())#"boag_data_r_numbers.csv"
rownames(data_raw2) <- data_raw2[,1]
data_complete_ss <- data_raw2[,-1]
data_complete_ss <- data_complete_ss[which((data_complete_ss[,3]=='Nama')|(data_complete_ss[,3]=='White Sea')|(data_complete_ss[,3]=='Avalon')),]
data_complete_ss <- data_complete_ss[, colSums(data_complete_ss != 0) > 1]

complete_ss_assemblage <- OrderMatrix(data_complete_ss[,7:73], scores = 1, outputScores = TRUE, binary = TRUE)
#KW - assemblage site scores x assemblage
kruskal.test(complete_ss_assemblage$sitescores, data_complete_ss$X) 
#KW - assemblage x depth
kruskal.test(data_complete_ss$Depth_index, data_complete_ss$X)
#KW - assemblage site scores x depth
kruskal.test(complete_ss_assemblage$sitescores, data_complete_ss$Depth_index)

#Correlation with depth
complete_ss_depth <- OrderMatrix(data_complete[,6:129], scores = 1, outputScores = TRUE, binary = TRUE)
cor.test(complete_ss_depth$sitescores, data_complete$Depth_index, method="spearman")
```

## Avalon {.tabset}

### Metacom structure
```{r Metacom Avalon, include=FALSE}
metacom_analysis_Avalon <- Metacommunity(t(data_Avalon[,6:28]), scores = 1, method = "r1",turnoverMethod = "EMS", sims = 1000, order = TRUE, allowEmpty = FALSE, binary = TRUE, verbose = TRUE, seed = 1)
```
```{r Metacom Avalon Output, echo=FALSE}
metacom_analysis_Avalon
```

### Site scores
```{r Avalon Site Scores, echo=FALSE, warning=FALSE}
#Correlation with depth
Avalon_ss_depth <- OrderMatrix(data_Avalon[,6:28], scores = 1, outputScores = TRUE, binary = TRUE)
cor.test(Avalon_ss_depth$sitescores, data_Avalon$Depth_index, method="spearman")
```

### Further Subdivision by Palaeoenvironment {.tabset}
#### Margin Slope
```{r Metacom Avalon Palaeoenvironment, include=FALSE}
#Margin Slope dataset
data_Avalon_marginslope <- data_Avalon[which((data_Avalon[,1]=='Margin Slope')),]
data_Avalon_marginslope <- data_Avalon_marginslope[, colSums(data_Avalon_marginslope != 0) > 0]
#Margin Slope analysis
metacom_analysis_Avalon_marginslope <- Metacommunity(t(data_Avalon_marginslope[,6:25]), scores = 1, method = "r1",turnoverMethod = "EMS", sims = 1000, order = TRUE, allowEmpty = FALSE, binary = TRUE, verbose = TRUE, seed = 1)
#Outer Shelf dataset
data_Avalon_outershelf <- data_Avalon[which((data_Avalon[,1]=='Outer Shelf')),]
data_Avalon_outershelf <- data_Avalon_outershelf[, colSums(data_Avalon_outershelf != 0) > 0]
#Outer Shelf analysis
metacom_analysis_Avalon_outershelf <- Metacommunity(t(data_Avalon_outershelf [,6:13]), scores = 1, method = "r1",turnoverMethod = "EMS", sims = 1000, order = FALSE, allowEmpty = FALSE, binary = TRUE, verbose = TRUE, seed = 1)
```
```{r Metacom AvalonPalaeoenvironment Output, echo=FALSE}
metacom_analysis_Avalon_marginslope
metacom_analysis_Avalon_outershelf 
```

## White Sea {.tabset}

### Metacom structure
```{r Metacom White Sea, include=FALSE}
metacom_analysis_WhiteSea <- Metacommunity(t(data_WhiteSea[,6:77]), scores = 1, method = "r1",turnoverMethod = "EMS", sims = 1000, order = TRUE, allowEmpty = FALSE, binary = TRUE, verbose = TRUE, seed = 1)
```
```{r Metacom White Sea Output, echo=FALSE}
metacom_analysis_WhiteSea
```

### Site scores
```{r White Sea Site Scores, echo=FALSE, warning=FALSE}
#Correlation with depth
Avalon_ss_depth <- OrderMatrix(data_WhiteSea[,6:77], scores = 1, outputScores = TRUE, binary = TRUE)
cor.test(Avalon_ss_depth$sitescores, data_WhiteSea$Depth_index, method="spearman")
```

### Further Subdivision by Palaeoenvironment {.tabset}
```{r Metacom White Sea Palaeoenvironment, include=FALSE}
#Deep Subtidal dataset
data_WhiteSea_deepsubtidal <- data_WhiteSea[which((data_WhiteSea[,1]=='Deep Subtidal')),]
data_WhiteSea_deepsubtidal <- data_WhiteSea_deepsubtidal[, colSums(data_WhiteSea_deepsubtidal != 0) > 0]
#Deep Subtidal analysis
metacom_analysis_WhiteSea_deepsubtidal <- Metacommunity(t(data_WhiteSea_deepsubtidal[,6:53]), scores = 1, method = "r1",turnoverMethod = "EMS", sims = 1000, order = TRUE, allowEmpty = FALSE, binary = TRUE, verbose = TRUE, seed = 1)
#Middle Shelf dataset
data_WhiteSea_middleshelf <- data_WhiteSea[which((data_WhiteSea[,1]=='Middle Shelf')),]
data_WhiteSea_middleshelf <- data_WhiteSea_middleshelf[, colSums(data_WhiteSea_middleshelf != 0) > 0]
#Middle Shelf analysis
metacom_analysis_WhiteSea_middleshelf <- Metacommunity(t(data_WhiteSea_middleshelf[,6:54]), scores = 1, method = "r1",turnoverMethod = "EMS", sims = 1000, order = TRUE, allowEmpty = FALSE, binary = TRUE, verbose = TRUE, seed = 1)
#Outer Shelf dataset
data_WhiteSea_outershelf <- data_WhiteSea[which((data_WhiteSea[,1]=='Outer Shelf')),]
data_WhiteSea_outershelf <- data_WhiteSea_outershelf [, colSums(data_WhiteSea_outershelf != 0) > 0]
#Outer Shelf analysis
metacom_analysis_WhiteSea_outershelf <- Metacommunity(t(data_WhiteSea_outershelf[,6:21]), scores = 1, method = "r1",turnoverMethod = "EMS", sims = 1000, order = TRUE, allowEmpty = FALSE, binary = TRUE, verbose = TRUE, seed = 1)
```

#### Deep Subtidal
```{r Metacom White Sea Deep Subtidal Output, echo=FALSE}
metacom_analysis_WhiteSea_deepsubtidal
```

#### Middle Shelf
```{r Metacom White Sea Middle Shelf Output, echo=FALSE}
metacom_analysis_WhiteSea_middleshelf
```

#### Outer Shelf
```{r Metacom White Sea Outer Shelf Output, echo=FALSE}
metacom_analysis_WhiteSea_outershelf 
```

## Nama {.tabset}

### Metacom Structure
```{r Metacom Nama, include=FALSE}
metacom_analysis_Nama <- Metacommunity(data_Nama[,6:28], scores = 1, method = "r1",turnoverMethod = "EMS", sims = 1000, order = TRUE, allowEmpty = FALSE, binary = TRUE, verbose = TRUE, seed = 1)
```
```{r Metacom Nama Output, echo=FALSE}
metacom_analysis_Nama
```

### Site scores
```{r Nama Site Scores, echo=FALSE, warning=FALSE}
#Correlation with depth
Nama_ss_depth <- OrderMatrix(data_Nama[,6:28], scores = 1, outputScores = TRUE, binary = TRUE)
cor.test(Nama_ss_depth$sitescores, data_Nama$Depth_index, method="spearman")
```

## Time Index 
```{r Metacom-Time index datasets, include=FALSE}
#Time index 1 dataset.
data_time1 <- data_complete[which((data_complete[,5]=='1')),]
data_time1_2 <- data_time1[, colSums(data_time1 != 0) > 0]
#Time index 2 dataset
data_time2 <- data_complete[which((data_complete[,5]=='2')),]
data_time2_2 <- data_time2[, colSums(data_time2 != 0) > 0]
#Time index 3 dataset
data_time3 <- data_complete[which((data_complete[,5]=='3')),]
data_time3_2 <- data_time3[, colSums(data_time3 != 0) > 0]
```
```{r Metacom-Time index, include=FALSE}
#Time index 1
metacom_analysis_Time1 <- Metacommunity(t(data_time1_2[,6:31]), scores = 1, method = "r1",turnoverMethod = "EMS", sims = 1000, order = TRUE, allowEmpty = TRUE, binary = TRUE, verbose = TRUE, seed = 1)
#Time index 2
metacom_analysis_Time2 <- Metacommunity(t(data_time2_2[,6:31]), scores = 1, method = "r1",turnoverMethod = "EMS", sims = 1000, order = TRUE, allowEmpty = TRUE, binary = TRUE, verbose = TRUE, seed = 1)
#Time index 3
metacom_analysis_Time3 <- Metacommunity(t(data_time3_2[,6:31]), scores = 1, method = "r1",turnoverMethod = "EMS", sims = 1000, order = TRUE, allowEmpty = TRUE, binary = TRUE, verbose = TRUE, seed = 1)

```
```{r Metacom Time Index Output, echo=FALSE}
metacom_analysis_Time1
metacom_analysis_Time2
metacom_analysis_Time3
```

# Cooccur Analysis {.tabset}

## Code
```{r Edited cooccur function, include=FALSE}
plot.cooccur2 <-
  function(x, species_names, v1=2.5, ...)
  {
    
    ##
    allargs <- match.call(expand.dots = TRUE)
    plotrand <- allargs$plotrand
    plotrand <- ifelse(test = is.null(plotrand),yes = FALSE,no = plotrand)
    randsummary<- allargs$randsummary
    randsummary <- ifelse(test = is.null(randsummary),yes = FALSE,no = randsummary)
    
    ##
    
    dim <- x$species
    comat_pos <- comat_neg <- matrix(nrow=dim,ncol=dim)
    
    co_tab <- x$result
    for (i in 1:nrow(co_tab)){
      comat_pos[co_tab[i,"sp1"],co_tab[i,"sp2"]] <- co_tab[i,"p_gt"]
      comat_pos[co_tab[i,"sp2"],co_tab[i,"sp1"]] <- co_tab[i,"p_gt"]
      
      row.names(comat_pos[co_tab[i,"sp2"],co_tab[i,"sp1"]])
      
    }
    for (i in 1:nrow(co_tab)){
      comat_neg[co_tab[i,"sp1"],co_tab[i,"sp2"]] <- co_tab[i,"p_lt"]
      comat_neg[co_tab[i,"sp2"],co_tab[i,"sp1"]] <- co_tab[i,"p_lt"]
    }
    comat <- ifelse(comat_pos>=0.05,0,1) + ifelse(comat_neg>=0.05,0,-1)
    colnames(comat) <- 1:dim
    row.names(comat) <- 1:dim
    
    if ("spp_key" %in% names(x)){
      
      sp1_name <- merge(x=data.frame(order=1:length(colnames(comat)),sp1=colnames(comat)),y=x$spp_key,by.x="sp1",by.y="num",all.x=T)
      sp2_name <- merge(x=data.frame(order=1:length(row.names(comat)),sp2=row.names(comat)),y=x$spp_key,by.x="sp2",by.y="num",all.x=T)
      
      colnames(comat) <- sp1_name[with(sp1_name,order(order)),"spp"]  
      row.names(comat) <- sp2_name[with(sp2_name,order(order)),"spp"]
      
    }  
    
    #ind <- apply(comat, 1, function(x) all(is.na(x)))
    #comat <- comat[!ind,]
    #ind <- apply(comat, 2, function(x) all(is.na(x)))
    #comat <- comat[,!ind]
    
    comat[is.na(comat)] <- 0
    
    origN <- nrow(comat)
    
    # SECTION TO REMOVE SPECIES INTERACTION WITH NO OTHERS
 
 
     
     ## code to reoorder
     ## AM change, EGM moved up. 
     if (is.null(species_names)) {
       comat <- comat[order(rowSums(comat)),]
       comat <- comat[,order(colSums(comat))] 
     } else {
       old_names<-row.names(comat) 
       comat <-   comat[match(species_names,old_names),] #EGM swapped around species and old
       comat <-   comat[, match(species_names,old_names)] #EGM swapped around species and old
    }

    #rmrandomspp <- function(orimat,plotrand = FALSE,randsummary = FALSE){
    if(plotrand == FALSE){
      ind <- apply(comat, 1, function(x) all(x==0))
      comat <- comat[!ind,]    
      ind <- apply(comat, 2, function(x) all(x==0))
      comat <- comat[,!ind]
      #ind <- apply(orimat, 1, function(x) all(x==0))
      #orimat <- orimat[!ind,]    
      #ind <- apply(orimat, 2, function(x) all(x==0))
      #orimat <- orimat[,!ind]
    }
    #return(orimat)
    #}
   
    #comat <- rmrandomspp(orimat = comat, dots)
    ####################################################### 
    
    postN <- nrow(comat)
    
    #comat <- rmrandomspp(orimat = comat, ...)
    
    #ind <- apply(comat, 1, function(x) all(x==0))
    #comat <- comat[!ind,]
    #ind <- apply(comat, 2, function(x) all(x==0))
    #comat <- comat[,!ind]
    
    ind <- apply(comat, 1, function(x) all(x==0))
    comat <- comat[names(sort(ind)),]
    ind <- apply(comat, 2, function(x) all(x==0))
    comat <- comat[,names(sort(ind))]
    
    #comat
    data.m = melt(comat)
    colnames(data.m) <- c("X1","X2","value")
    data.m$X1 <- as.character(data.m$X1)
    data.m$X2 <- as.character(data.m$X2)
    
    meas <- as.character(unique(data.m$X2))
    
    dfids <- subset(data.m, X1 == X2)
    
    X1 <- data.m$X1
    X2 <- data.m$X2
    
    df.lower = subset(data.m[lower.tri(comat),],X1 != X2)
    
    ##### testing the rand summary
    if(randsummary == FALSE){  
    }else{
      dim <- nrow(comat)
      ext.dim <- round(dim*0.2,digits = 0)
      if(ext.dim<0){ext.dim<-1}
      placehold <- paste("ext_", rep(c(1:ext.dim),each = dim), sep="")
      
      randcol.df <- data.frame(
        X1 = placehold,
        X2 = rep(meas,times = ext.dim),
        value = rep(x = c(-2), times = dim*ext.dim))
      
      df.lower <- rbind(df.lower,randcol.df)
      meas <- c(meas,unique(placehold))
    }
    
    
    #####
    
    X1 <- df.lower$X1
    X2 <- df.lower$X2
    value <- df.lower$value
    
    
    ####
    if(randsummary == FALSE){  
      p <- ggplot(df.lower, aes(X1, X2)) + geom_tile(aes(fill = factor(value,levels=c(-1,0,1))), colour ="white") 
      p <- p + scale_fill_manual(values = c("#FFCC66","dark gray","blue"), name = "", labels = c("negative","random","positive"),drop=FALSE) + 
        theme(axis.text.x = element_blank(),axis.text.y = element_blank(),axis.ticks = element_blank(),plot.title = element_text(vjust=-4,size=20, face="bold"),panel.background = element_rect(fill='white', colour='white'),panel.grid.major = element_blank(), panel.grid.minor = element_blank(),legend.position = c(0.9, 0.5),legend.text=element_text(size=16)) + 
        ggtitle("Taxa Co-occurrence Matrix") + 
        xlab("") + ylab("") + 
        scale_x_discrete(limits=meas, expand = c(0.3, 0),drop=FALSE) + 
        scale_y_discrete(limits=meas, expand = c(0.3, 0),drop=FALSE) 
      p <- p + geom_text(data=dfids,aes(label=X1),hjust=1,vjust=0,angle = -22.5,size=v1)#, color="dark gray") #EGM inserted size =v1, where v1 is the size of the label text. 
      
      
    }else{
      
      p <- ggplot(df.lower, aes(X1, X2)) + geom_tile(aes(fill = factor(value,levels=c(-1,0,1,-2))), colour ="white") 
      p <- p + scale_fill_manual(values = c("red","dark gray","blue","yellow"), name = "", labels = c("negative","random","positive","random"),drop=FALSE) + 
        theme(axis.text.x = element_blank(),axis.text.y = element_blank(),axis.ticks = element_blank(),plot.title = element_text(vjust=-4,size=20, face="bold"),panel.background = element_rect(fill='white', colour='white'),panel.grid.major = element_blank(), panel.grid.minor = element_blank(),legend.position = c(0.9, 0.5),legend.text=element_text(size=18)) + 
        ggtitle("Species Co-occurrence Matrix") + 
        xlab("") + ylab("") + 
        scale_x_discrete(limits=meas, expand = c(0.3, 0),drop=FALSE) + 
        scale_y_discrete(limits=meas, expand = c(0.3, 0),drop=FALSE) 
      p <- p + geom_text(data=dfids,aes(label=X1),hjust=1,vjust=0,angle = -22.5)#, color="dark gray")
      
      dim <- nrow(comat)
      ext_x <- dim + 0.5 #(ext.dim/2)
      ext_y <- dim + 1
      nrem <- origN - postN
      randtext <- paste(nrem, " completely\nrandom species")
      ext_dat <- data.frame(ext_x=ext_x,ext_y=ext_y,randtext=randtext)
      
      p <- p + geom_text(data=ext_dat,aes(x = ext_x,y = ext_y,label=randtext),hjust=0,vjust=0, color="dark gray")
    }
    ####
    
    p
    
  }

# Melt
# Melt an object into a form suitable for easy casting.
#
# This the generic melt function. See the following functions
# for specific details for different data structures:
#
# \itemize{
#   \item \code{\link{melt.data.frame}} for data.frames
#   \item \code{\link{melt.array}} for arrays, matrices and tables
#   \item \code{\link{melt.list}} for lists
# }
#
# @keyword manip
# @arguments Data set to melt
# @arguments Other arguments passed to the specific melt method
melt <- function(data, ...) UseMethod("melt", data)

# Default melt function
# For vectors, make a column of a data frame
#
# @keyword internal
melt.default <- function(data, ...) {
  data.frame(value=data)
}

# Melt a list
# Melting a list recursively melts each component of the list and joins the results together
#
# @keyword internal
#X a <- as.list(1:4)
#X melt(a)
#X names(a) <- letters[1:4]
#X melt(a)
#X attr(a, "varname") <- "ID"
#X melt(a)
#X a <- list(matrix(1:4, ncol=2), matrix(1:6, ncol=2))
#X melt(a)
#X a <- list(matrix(1:4, ncol=2), array(1:27, c(3,3,3)))
#X melt(a)
#X melt(list(1:5, matrix(1:4, ncol=2)))
#X melt(list(list(1:3), 1, list(as.list(3:4), as.list(1:2))))
melt.list <- function(data, ..., level=1) {
  var <- nulldefault(attr(data, "varname"), paste("L", level, sep=""))
  names <- nulldefault(names(data), 1:length(data))
  parts <- lapply(data, melt, level=level+1, ...)
  
  namedparts <- mapply(function(x, name) {
    x[[var]] <- name
    x
  }, parts, names, SIMPLIFY=FALSE)
  do.call(rbind.fill, namedparts)
}

# Melt a data frame
# Melt a data frame into form suitable for easy casting.
#
# You need to tell melt which of your variables are id variables, and which
# are measured variables. If you only supply one of \code{id.vars} and
# \code{measure.vars}, melt will assume the remainder of the variables in the
# data set belong to the other. If you supply neither, melt will assume
# factor and character variables are id variables, and all others are
# measured.
#
# @arguments Data set to melt
# @arguments Id variables. If blank, will use all non measure.vars variables.  Can be integer (variable position) or string (variable name)
# @arguments Measured variables. If blank, will use all non id.vars variables. Can be integer (variable position) or string (variable name)
# @arguments Name of the variable that will store the names of the original variables
# @arguments Should NA values be removed from the data set?
# @arguments Old argument name, now deprecated
# @value molten data
# @keyword manip
# @seealso \url{http://had.co.nz/reshape/}
#X head(melt(tips))
#X names(airquality) <- tolower(names(airquality))
#X melt(airquality, id=c("month", "day"))
#X names(ChickWeight) <- tolower(names(ChickWeight))
#X melt(ChickWeight, id=2:4)
melt.data.frame <- function(data, id.vars, measure.vars, variable_name = "variable", na.rm = !preserve.na, preserve.na = TRUE, ...) {
  if (!missing(preserve.na))
    message("Use of preserve.na is now deprecated, please use na.rm instead")
  
  var <- melt_check(data, id.vars, measure.vars)
  
  if (length(var$measure) == 0) {
    return(data[, var$id, drop=FALSE])
  }
  
  ids <- data[,var$id, drop=FALSE]
  df <- do.call("rbind", lapply(var$measure, function(x) {
    data.frame(ids, x, data[, x])
  }))
  names(df) <- c(names(ids), variable_name, "value")
  
  df[[variable_name]] <- factor(df[[variable_name]], unique(df[[variable_name]]))
  
  if (na.rm) {
    df <- df[!is.na(df$value), , drop=FALSE]
  }
  rownames(df) <- NULL
  df
}

# Melt an array
# This function melts a high-dimensional array into a form that you can use \code{\link{cast}} with.
#
# This code is conceptually similar to \code{\link{as.data.frame.table}}
#
# @arguments array to melt
# @arguments variable names to use in molten data.frame
# @keyword manip
# @alias melt.matrix
# @alias melt.table
#X a <- array(1:24, c(2,3,4))
#X melt(a)
#X melt(a, varnames=c("X","Y","Z"))
#X dimnames(a) <- lapply(dim(a), function(x) LETTERS[1:x])
#X melt(a)
#X melt(a, varnames=c("X","Y","Z"))
#X dimnames(a)[1] <- list(NULL)
#X melt(a)
melt.array <- function(data, varnames = names(dimnames(data)), ...) {
  values <- as.vector(data)
  
  dn <- dimnames(data)
  if (is.null(dn)) dn <- vector("list", length(dim(data)))
  
  dn_missing <- sapply(dn, is.null)
  dn[dn_missing] <- lapply(dim(data), function(x) 1:x)[dn_missing]
  
  char <- sapply(dn, is.character)
  dn[char] <- lapply(dn[char], type.convert)
  indices <- do.call(expand.grid, dn)
  
  names(indices) <- varnames
  
  data.frame(indices, value=values)
}

melt.table <- melt.array
melt.matrix <- melt.array

# Melt cast data.frames
# Melt the results of a cast
#
# This can be useful when performning complex aggregations - melting
# the result of a cast will do it's best to figure out the correct variables
# to use as id and measured.
#
# @keyword internal
melt.cast_df <- function(data, drop.margins=TRUE, ...) {
  molten <- melt.data.frame(as.data.frame(data), id.vars=attr(data, "idvars"))
  
  cols <- rcolnames(data)
  rownames(cols) <- make.names(rownames(cols))
  
  molten <- cbind(molten[names(molten) != "variable"], cols[molten$variable, , drop=FALSE])
  
  if (drop.margins) {
    margins <- !complete.cases(molten[,names(molten) != "value", drop=FALSE])
    molten <- molten[!margins, ]
  }
  
  molten
  
}

# Melt cast matrices
# Melt the results of a cast
#
# Converts to a data frame and then uses \code{\link{melt.cast_df}}
#
# @keyword internal
melt.cast_matrix <- function(data, ...) {
  melt(as.data.frame(data))
}

# Melt check.
# Check that input variables to melt are appropriate.
#
# If id.vars or measure.vars are missing, \code{melt_check} will do its
# best to impute them.If you only
# supply one of id.vars and measure.vars, melt will assume the remainder of
# the variables in the data set belong to the other. If you supply neither,
# melt will assume character and factor variables are id variables,
# and all other are measured.
#
# @keyword internal
# @arguments data frame
# @arguments Vector of identifying variable names or indexes
# @arguments Vector of Measured variable names or indexes
# @value id list id variable names
# @value measure list of measured variable names
melt_check <- function(data, id.vars, measure.vars) {
  varnames <- names(data)
  if (!missing(id.vars) && is.numeric(id.vars)) id.vars <- varnames[id.vars]
  if (!missing(measure.vars) && is.numeric(measure.vars)) measure.vars <- varnames[measure.vars]
  
  if (!missing(id.vars)) {
    unknown <- setdiff(id.vars, varnames)
    if (length(unknown) > 0) {
      stop("id variables not found in data: ", paste(unknown, collapse=", "),
           call. = FALSE)
    }
  }
  
  if (!missing(measure.vars)) {
    unknown <- setdiff(measure.vars, varnames)
    if (length(unknown) > 0) {
      stop("measure variables not found in data: ", paste(unknown, collapse=", "),
           call. = FALSE)
    }
  }
  
  if (missing(id.vars) && missing(measure.vars)) {
    categorical <- sapply(data, function(x) class(x)[1]) %in% c("factor", "ordered", "character")
    id.vars <- varnames[categorical]
    measure.vars <- varnames[!categorical]
    message("Using ", paste(id.vars, collapse=", "), " as id variables")
  }
  
  if (missing(id.vars)) id.vars <- varnames[!(varnames %in% c(measure.vars))]
  if (missing(measure.vars)) measure.vars <- varnames[!(varnames %in% c(id.vars))]
  
  list(id = id.vars, measure = measure.vars)
}
```

## Total dataset
```{r Cooccur Total, include=FALSE}
library(cooccur)
library(reshape2)
library(ggplot2)
library(openxlsx)

#Removing singletons 
data_complete_1 <- data_complete[, colSums(data_complete != 0) > 1]
#Coccur analysis
cooccur_analysis <- cooccur(t(data_complete_1[,6:87]), type = "spp_site", thresh = TRUE, spp_names = TRUE,true_rand_classifier = 0.1, prob = "hyper",site_mask = NULL, only_effects = FALSE, eff_matrix = FALSE)
```
```{r Plot Cooccur Total, echo=FALSE, fig.ext='png'}
summary(cooccur_analysis)
#plot.cooccur2(cooccur_analysis)
write.xlsx(prob.table(cooccur_analysis), 'Total.xlsx')
```

## Avalon
```{r Cooccur Avalon, include=FALSE}
#Removing singletons 
data_Avalon_1 <- data_Avalon[, colSums(data_Avalon != 0) > 1]
#Coccur analysis
cooccur_analysis_Avalon <- cooccur(t(data_Avalon_1[,6:20]), type = "spp_site", thresh = TRUE, spp_names = TRUE,true_rand_classifier = 0.1, prob = "hyper",site_mask = NULL, only_effects = FALSE, eff_matrix = FALSE)
```
```{r Plot Cooccur Avalon, echo=FALSE, fig.ext='png'}
summary(cooccur_analysis_Avalon)
#plot.cooccur2(cooccur_analysis_Avalon)
write.xlsx(prob.table(cooccur_analysis_Avalon), 'Avalon.xlsx')
```

### Further Subdivision by Geography
```{r include=FALSE}
#Removing UK sites
data_Avalon_USA <- data_Avalon[-2,]
data_Avalon_USA <- data_Avalon_USA[-(21:23),]
data_Avalon_USA_1 <- data_Avalon_USA[, colSums(data_Avalon_USA != 0) > 1]
#Coccur analysis
cooccur_analysis_USA_1 <- cooccur(t(data_Avalon_USA_1[,6:17]), type = "spp_site", thresh = TRUE, spp_names = TRUE,true_rand_classifier = 0.1, prob = "hyper",site_mask = NULL, only_effects = FALSE, eff_matrix = FALSE)
```
```{r echo=FALSE, fig.ext='png'}
summary(cooccur_analysis_USA_1)
#plot.cooccur2(cooccur_analysis_USA_1)
write.xlsx(prob.table(cooccur_analysis_USA_1), 'Avalon_USA.xlsx')
```


### Further Subdivision by Palaeoenvironment
```{r include=FALSE}
#Margin Slope
cooccur_analysis_Avalon_marginslope <- cooccur(t(data_Avalon_marginslope[,6:25]), type = "spp_site", thresh = TRUE, spp_names = TRUE,true_rand_classifier = 0.1, prob = "hyper",site_mask = NULL, only_effects = FALSE, eff_matrix = FALSE)
#Outer Shelf
cooccur_analysis_Avalon_outershelf <- cooccur(t(data_Avalon_outershelf[,6:13]), type = "spp_site", thresh = TRUE, spp_names = TRUE,true_rand_classifier = 0.1, prob = "hyper",site_mask = NULL, only_effects = FALSE, eff_matrix = FALSE)
```
```{r echo=FALSE,fig.ext='png'}
#Plot Margin Slope
summary(cooccur_analysis_Avalon_marginslope)
#plot.cooccur2(cooccur_analysis_Avalon_marginslope)
write.xlsx(prob.table(cooccur_analysis_Avalon_marginslope), 'Avalon_marginslope.xlsx')
#Plot Outer Shelf
summary(cooccur_analysis_Avalon_outershelf)
write.xlsx(prob.table(cooccur_analysis_Avalon_outershelf), 'Avalon_outershelf.xlsx')
#No interactions found
```

## White Sea 
```{r Cooccur White Sea, include=FALSE}
#Removing singletons 
data_WhiteSea_1 <- data_WhiteSea[, colSums(data_WhiteSea != 0) > 1]
#Coccur analysis
cooccur_analysis_WhiteSea <- cooccur(t(data_WhiteSea_1[,6:53]), type = "spp_site", thresh = TRUE, spp_names = TRUE,true_rand_classifier = 0.1, prob = "hyper",site_mask = NULL, only_effects = FALSE, eff_standard = TRUE, eff_matrix = FALSE)
```
```{r Plot Cooccur White Sea, echo=FALSE, fig.ext='png'}
summary(cooccur_analysis_WhiteSea)
#plot.cooccur2(cooccur_analysis_WhiteSea)
write.xlsx(prob.table(cooccur_analysis_WhiteSea), 'White_Sea.xlsx')

```

### Further Subdivision by Palaeoenvironment {.tabset}
```{r include=FALSE}
#Deep Subtidal
cooccur_analysis_WhiteSea_deepsubtidal <- cooccur(t(data_WhiteSea_deepsubtidal[,6:53]), type = "spp_site", thresh = TRUE, spp_names = TRUE,true_rand_classifier = 0.1, prob = "hyper",site_mask = NULL, only_effects = FALSE, eff_matrix = FALSE)
#Middle Shelf
cooccur_analysis_WhiteSea_middleshelf <- cooccur(t(data_WhiteSea_middleshelf[,6:54]), type = "spp_site", thresh = TRUE, spp_names = TRUE,true_rand_classifier = 0.1, prob = "hyper",site_mask = NULL, only_effects = FALSE, eff_matrix = FALSE)
#Outer Shelf
cooccur_analysis_WhiteSea_outershelf <- cooccur(t(data_WhiteSea_outershelf[,6:21]), type = "spp_site", thresh = TRUE, spp_names = TRUE,true_rand_classifier = 0.1, prob = "hyper",site_mask = NULL, only_effects = FALSE, eff_matrix = FALSE)
```
#### Deep Subtidal
```{r echo=FALSE, fig.ext='png'}
#Plot Deep Subtidal
summary(cooccur_analysis_WhiteSea_deepsubtidal)
#plot.cooccur2(cooccur_analysis_WhiteSea_deepsubtidal)
write.xlsx(prob.table(cooccur_analysis_WhiteSea_deepsubtidal), 'WhiteSea_deepsubtidal.xlsx')
```

#### Middle Shelf
```{r echo=FALSE, fig.ext='png'}
#Plot Middle Shelf
summary(cooccur_analysis_WhiteSea_middleshelf)
#plot.cooccur2(cooccur_analysis_WhiteSea_middleshelf)
write.xlsx(prob.table(cooccur_analysis_WhiteSea_middleshelf), 'WhiteSea_middleshelf.xlsx')
```

#### Outer Shelf
```{r echo=FALSE}
#Plot Outer Shelf
summary(cooccur_analysis_WhiteSea_outershelf)
write.xlsx(prob.table(cooccur_analysis_WhiteSea_outershelf), 'WhiteSea_outershelf.xlsx')
#No significant interactions found
```

### Further Subdivision by Geography
```{r include=FALSE}
#Only Russian sites
data_WhiteSea_Russia <- data_WhiteSea[-(1:3),]
data_WhiteSea_Russia <- data_WhiteSea_Russia[-(6:10),]
data_WhiteSea_Russia <- data_WhiteSea_Russia[-(7:8),]
data_WhiteSea_Russia_1 <- data_WhiteSea_Russia[, colSums(data_WhiteSea_Russia != 0) > 1]
#Coccur analysis
cooccur_analysis_Russia <- cooccur(t(data_WhiteSea_Russia_1[,6:42]), type = "spp_site", thresh = TRUE, spp_names = TRUE,true_rand_classifier = 0.1, prob = "hyper",site_mask = NULL, only_effects = FALSE, eff_matrix = FALSE)
```
```{r fig.ext='png'}
summary(cooccur_analysis_Russia)
#plot.cooccur2(cooccur_analysis_Russia)
write.xlsx(prob.table(cooccur_analysis_Russia), 'WhiteSea_Russia.xlsx')
```

## Nama
```{r Cooccur Nama, include=FALSE}
#Removing singletons 
data_Nama_1 <- data_Nama[, colSums(data_Nama != 0) > 1]
#Cooccur analysis
cooccur_analysis_Nama <- cooccur(t(data_Nama_1[,6:14]), type = "spp_site", thresh = TRUE, spp_names = TRUE,true_rand_classifier = 0.1, prob = "hyper",site_mask = NULL, only_effects = FALSE, eff_standard = TRUE, eff_matrix = FALSE)
```
```{r Plot Cooccur Nama, echo=FALSE, fig.ext='png'}
summary(cooccur_analysis_Nama)
#plot.cooccur2(cooccur_analysis_Nama)
write.xlsx(prob.table(cooccur_analysis_Nama), 'Nama.xlsx')
```

### Simulations


res.sim.mc<-list()
res.sim.mc[[1]]<-matrix(NA,100,4)
res.sim.mc[[2]]<-matrix(NA,100,4)
names(res.sim.mc)<-c("AvalonSim","WhiteSeaSim")
colnames(res.sim.mc[[1]])<-c("perNR","Coherence","Turnover","BoundaryClumping")
colnames(res.sim.mc[[2]])<-c("perNR","Coherence","Turnover","BoundaryClumping")


res.sim.mc.av2<-matrix(NA,25,4)
colnames(res.sim.mc.av1)<-c("perNR","Coherence","Turnover","BoundaryClumping")

res.sim.av.nr<-c(1:1000)
res.sim.ws.nr<-c(1:1000)


for(i in 1:1000)
{
	AvalonSampleA<-data_Avalon_1[sample(1:29,9),6:ncol(data_Avalon_1)]
	WhiteSeaSampleA<-data_WhiteSea_1[sample(1:28,9),6:ncol(data_WhiteSea_1)]
	
	AvalonSample <- AvalonSampleA[, colSums(AvalonSampleA != 0) > 1]
	WhiteSeaSample <- t(WhiteSeaSampleA[, colSums(WhiteSeaSampleA != 0) > 1])
	WhiteSeaSample <- WhiteSeaSampleA[rowSums(WhiteSeaSampleA != 0) > 1,]

	#print(i)
	res1<-try(Turnover(AvalonSample)[2,2])
	res.sim.mc.av2[i,3]<-res1

	res.sim.av.nr[i] <- summary(cooccur(t(AvalonSample), type = "spp_site", thresh = FALSE, spp_names = TRUE,true_rand_classifier = 0.1,prob = "comb",site_mask = NULL, only_effects = FALSE, eff_matrix = FALSE))[7]
	
	res.sim.ws.nr[i]  <- summary(cooccur((WhiteSeaSample), type = "spp_site", thresh = FALSE, spp_names = TRUE,true_rand_classifier = 0.1,prob = "comb",site_mask = NULL, only_effects = FALSE, eff_matrix = FALSE))[7]

	metacom_analysis_AvalonSim<-Metacommunity(t(AvalonSample), scores = 1, method = "r1",turnoverMethod = "EMS", sims = 1000, order = TRUE, allowEmpty = TRUE, binary = TRUE, verbose = TRUE, seed = 1)
	metacom_analysis_WhiteSeaSim<-Metacommunity(t(WhiteSeaSample), scores = 1, method = "r1",turnoverMethod = "EMS", sims = 1000, order = TRUE, allowEmpty = TRUE, binary = TRUE, verbose = TRUE, seed = 1)
	
	res.sim.mc.av2[i,1]<-summary(cooccur_analysisAvalonSim)[7]
	res.sim.mc.av2[i,2]<-try(Coherence(AvalonSample),FALSE)[2,2]
	res.sim.mc.av2[i,4]<-try(BoundaryClump(AvalonSample),FALSE)[1,2]

	res.sim.mc.ws1[i,1]<-summary(cooccur_analysisWhiteSeaSim)[7]
	res.sim.mc.ws1[i,2]<-metacom_analysis_WhiteSeaSim$Coherence[2,2]
	res.sim.mc.ws1[i,3]<-metacom_analysis_WhiteSeaSim$Turnover[2,2]
	res.sim.mc.ws1[i,4]<-metacom_analysis_WhiteSeaSim$Boundary[1,2]

	res.sim.mc.ws1[i,1]<-summary(cooccur_analysisWhiteSeaSim)[7]
	res.sim.mc.ws1[i,2]<-try(Coherence(WhiteSeaSample)[2,2])
	res.sim.mc.ws1[i,3]<-try(Turnover(WhiteSeaSample)[2,2])
	res.sim.mc.ws1[i,4]<-try(BoundaryClump(WhiteSeaSample)[1,2])
	
	
}

av.depth2<-c(1:1000)
ws.depth3<-c(1:1000)
for(i in 1:1000)
{
	
	AvalonSampleA<- na.omit(data_raw_avalon_1[sample(1:28,9),])
	data.order<-rownames(OrderMatrix(AvalonSampleA[,-c(1:6)]))
	data.raw.or.d<-AvalonSampleA[(match(data.order,AvalonSampleA[,1])),5]
	#compare index to ordered depth
	av.depth2[i]<-cor.test(c(1:length(data.raw.or.d)),data.raw.or.d)$p.value

	
		WhiteSeaSampleA<- na.omit(data_raw_whiteSea_1[sample(1:28,9),])
		#print(sum(na.omit(WhiteSeaSampleA[,-c(1:6)])))
			data.order1<-rownames(OrderMatrix(WhiteSeaSampleA[,-c(1:6)]))
		data.raw.or.d1<-WhiteSeaSampleA[(match(data.order1,WhiteSeaSampleA[,1])),5]
		#compare index to ordered depth
	ws.depth3[i]<-cor.test(c(1:length(data.raw.or.d1)),data.raw.or.d1)$p.value
	
	WhiteSeaSampleA<-data_WhiteSea_1[sample(1:28,9),6:ncol(data_WhiteSea_1)]
	

	
}

table(av.depth2<=0.05)
table(ws.depth3<=0.05)

res.sim.av.nr<-c(1:1000)
res.sim.ws.nr2<-c(1:1000)


for(i in 1:1000)
{
	AvalonSampleA<-data_Avalon_1[sample(1:29,9),6:ncol(data_Avalon_1)]
	WhiteSeaSampleA<-data_WhiteSea_1[sample(1:28,9),6:ncol(data_WhiteSea_1)]
	AvalonSample <- AvalonSampleA[, colSums(AvalonSampleA != 0) > 1]
	WhiteSeaSample <- WhiteSeaSampleA[rowSums(WhiteSeaSampleA != 0) > 1,]
	#res.sim.av.nr[i] <- summary(cooccur(t(AvalonSample), type = "spp_site", thresh = FALSE, spp_names = TRUE,true_rand_classifier = 0.1,prob = "comb",site_mask = NULL, only_effects = FALSE, eff_matrix = FALSE))[7]
	res.sim.ws.nr2[i]  <- summary(cooccur((WhiteSeaSample), type = "spp_site", thresh = FALSE, spp_names = TRUE,true_rand_classifier = 0.1,prob = "comb",site_mask = NULL, only_effects = FALSE, eff_matrix = FALSE))[7]
	print(i)
}

table(res.sim.ws.nr2<16.7)


res.sim.ws.nr2<-read.delim(file.choose())
res.sim.av.nr2<-read.delim(file.choose())
